# Supplementary material for: Ten Years of Deformed Wing Virus (DWV) in Hawaiian Honey Bees (Apis mellifera), the Dominant DWV-A Variant Is Potentially Being Replaced by Variants with a DWV-B Coding Sequence
Source: Viruses. 2021 May 24;13(6):969. doi: 10.3390/v13060969 (PMC8225128; doi:10.3390/v13060969)
Supplement: Supplementary file 1 [file viruses-13-00969-s001.zip]

Archive with 1 entries (1 files):
- viruses-1214302-supplementary.pdf
